# Supplementary material for: Audiovisual emotion perception develops differently from audiovisual phoneme perception during childhood
Source: PLoS One. 2020 Jun 18;15(6):e0234553. doi: 10.1371/journal.pone.0234553 (PMC7302908; doi:10.1371/journal.pone.0234553)
Supplement: S1 Data — (XLSX) [file pone.0234553.s001.xlsx]

## Sheet: data
age(year)	age group	gender (1=male, 2=female)	Emotion perception task		Phoneme perception task
			Congruent (Correct Response Rate)	Incongruent (Auditory Response Rate)	Congruent (Correct Response Rate)	Incongruent (Auditory Response Rate)
5	5-6y	1	1	0	1	0.583333
5	5-6y	1	0.6875	0.4375	1	0.5
5	5-6y	2	1	0.1875	1	0.25
5	5-6y	1	0.9375	0.0625	1	0.166667
5	5-6y	2	1	0.0625	1	0.75
5	5-6y	2	0.75	0.25	1	0.75
5	5-6y	2	0.9375	0	1	0.75
5	5-6y	2	1	0.3125	0.75	0.5
5	5-6y	1	1	0.0625	0.916667	0
5	5-6y	1	0.75	0.5	0.916667	0.25
5	5-6y	1	1	0.1875	0.916667	0.583333
5	5-6y	2	0.9375	0.1875	0.916667	0.916667
5	5-6y	1	0.9375	0.125	0.916667	0.0833333
5	5-6y	2	0.9375	0.6875	1	0.5
5	5-6y	1	1	0	0.833333	0.333333
5	5-6y	1	1	0.1875	0.833333	0.0833333
5	5-6y	1	0.5	0.4375	0.5	0.5
5	5-6y	1	0.75	0.375	0.666667	0.416667
5	5-6y	2	0.875	0.125	1	0.916667
5	5-6y	2	1	0.125	0.75	0.166667
5	5-6y	1	0.9375	0.1875	0.916667	0.5
5	5-6y	1	1	0	0.833333	0
5	5-6y	1	0.875	0.0625	1	0.0833333
5	5-6y	2	1	0	1	0.5
5	5-6y	2	0.875	0	1	0.416667
5	5-6y	2	1	0.125	1	0.416667
5	5-6y	2	1	0	0.916667	0.833333
5	5-6y	1	1	0.0625	0.916667	0.833333
5	5-6y	2	0.5625	0.4375	0.833333	0.416667
5	5-6y	2	0.9375	0.0625	0.666667	0.583333
5	5-6y	1	0.9375	0	0.666667	0.0833333
5	5-6y	1	0.625	0.125	0.583333	0.333333
6	5-6y	2	0.875	0	0.916667	0.916667
6	5-6y	2	1	0	1	0.166667
6	5-6y	1	1	0	1	0.0833333
6	5-6y	1	1	0.125	0.833333	0.833333
6	5-6y	1	1	0.0625	1	0.833333
6	5-6y	2	1	0.125	1	0.5
6	5-6y	1	1	0.25	1	0.25
6	5-6y	1	1	0	1	0.0833333
6	5-6y	2	1	0	1	0.25
6	5-6y	1	1	0	1	0.583333
6	5-6y	2	1	0.3125	1	0.833333
6	5-6y	1	0.9375	0	0.916667	0.666667
6	5-6y	1	0.875	0.3125	0.833333	0.75
6	5-6y	1	0.9375	0.0625	1	0.5
6	5-6y	2	1	0.0625	0.916667	0.916667
6	5-6y	2	1	0.125	1	0.416667
6	5-6y	1	1	0.0625	0.916667	0.416667
6	5-6y	1	1	0	1	0.166667
6	5-6y	1	0.9375	0.4375	0.833333	0.416667
6	5-6y	1	1	0.1875	1	0.75
6	5-6y	1	1	0.4375	1	0.166667
6	5-6y	2	1	0.125	1	0.25
6	5-6y	1	1	0	0.833333	0.5
6	5-6y	2	0.9375	0.1875	0.916667	0.5
6	5-6y	1	1	0	1	0.416667
6	5-6y	1	0.5625	0.25	1	0.75
6	5-6y	1	1	0.125	1	0.416667
6	5-6y	1	0.875	0.3125	1	0.416667
6	5-6y	2	1	0	1	0.666667
6	5-6y	1	1	0	1	0.5
6	5-6y	1	1	0	0.833333	0.5
6	5-6y	1	1	0.625	1	0.5
6	5-6y	1	1	0.0625	1	0.166667
6	5-6y	1	1	0.125	1	0.25
6	5-6y	1	0.75	0.4375	1	0.166667
6	5-6y	1	1	0.125	1	0.416667
6	5-6y	2	1	0.625	0.916667	0.666667
6	5-6y	2	0.625	0.25	0.916667	0.583333
6	5-6y	2	0.9375	0.5	1	0.666667
6	5-6y	2	1	0.1875	1	0.666667
6	5-6y	1	1	0	0.916667	0.416667
6	5-6y	1	0.6875	0.3125	0.916667	0.416667
6	5-6y	2	1	0.75	0.916667	0.5
6	5-6y	2	1	0.25	1	0.25
6	5-6y	1	0.75	0.25	1	0
6	5-6y	1	1	0.25	1	0.25
6	5-6y	2	1	0.0625	1	0.25
6	5-6y	2	1	0.1875	1	0.416667
6	5-6y	2	1	0	0.75	0
6	5-6y	1	0.875	0.125	0.916667	0.166667
7	7-8y	2	1	0	1	0.166667
7	7-8y	2	1	0.0625	0.916667	0.166667
7	7-8y	2	0.875	0.75	0.916667	0.333333
7	7-8y	2	1	0.25	0.916667	0.0833333
7	7-8y	2	0.875	0.0625	0.833333	0.166667
7	7-8y	2	1	0	1	0.333333
7	7-8y	1	1	0	1	0.0833333
7	7-8y	2	1	0.125	0.916667	0.166667
7	7-8y	1	0.9375	0.125	1	0.583333
7	7-8y	1	0.9375	0.5625	1	0.583333
7	7-8y	1	0.9375	0.1875	1	0.75
7	7-8y	2	1	0.25	1	0.5
7	7-8y	1	1	0.125	1	0.5
7	7-8y	1	1	0.375	1	0.916667
7	7-8y	1	1	0.5	0.916667	0.583333
7	7-8y	2	0.9375	0.125	1	0.916667
7	7-8y	2	1	0	1	0.0833333
7	7-8y	1	1	0.0625	1	0.916667
7	7-8y	2	1	0.3125	1	0.5
7	7-8y	2	1	0	0.916667	0.666667
7	7-8y	1	0.9375	0.3125	1	0.833333
7	7-8y	1	1	0.0625	1	0.166667
7	7-8y	1	0.875	0.1875	0.916667	0.416667
7	7-8y	1	1	0.0625	1	0.916667
7	7-8y	2	1	0	0.833333	0.416667
7	7-8y	1	1	0.5625	1	0.416667
7	7-8y	2	0.875	0.0625	0.75	0.166667
7	7-8y	2	1	0.375	1	0.75
7	7-8y	2	1	0	0.916667	0.416667
7	7-8y	1	1	0.1875	1	0.333333
7	7-8y	1	0.9375	0	1	0.333333
7	7-8y	2	0.9375	0.0625	1	0.333333
7	7-8y	1	1	0	1	0.583333
7	7-8y	2	0.875	0.1875	1	0.583333
7	7-8y	2	1	0	0.916667	0.5
7	7-8y	2	0.9375	0.0625	0.833333	0
7	7-8y	1	0.875	0.375	0.916667	0.75
7	7-8y	2	0.875	0	1	0.75
7	7-8y	1	1	0.1875	1	0.416667
7	7-8y	2	0.9375	0.5625	0.833333	0.166667
7	7-8y	2	0.9375	0.25	1	0.666667
7	7-8y	1	1	0.0625	0.916667	0.416667
8	7-8y	1	1	0.0625	1	0.5
8	7-8y	2	0.9375	0.3125	1	0.416667
8	7-8y	1	1	0.0625	1	0.666667
8	7-8y	1	0.875	0.375	1	0.75
8	7-8y	1	0.9375	0.5625	1	0.75
8	7-8y	2	1	0.1875	0.916667	0.25
8	7-8y	1	1	0	1	0.416667
8	7-8y	1	1	0	1	0.583333
8	7-8y	2	1	0.1875	1	0.75
8	7-8y	1	1	0.1875	0.916667	0.416667
8	7-8y	1	1	0.3125	1	0.0833333
8	7-8y	1	1	0.125	0.916667	0.916667
8	7-8y	2	1	0.25	0.916667	0.916667
8	7-8y	1	1	0.3125	1	0.5
8	7-8y	2	1	0.0625	0.916667	0.0833333
8	7-8y	1	1	0.0625	1	0.333333
8	7-8y	2	1	0.5	0.916667	0.166667
8	7-8y	2	1	0.5625	0.916667	0.0833333
8	7-8y	2	0.9375	0.375	1	0.5
8	7-8y	1	1	0.125	1	0.166667
8	7-8y	2	0.9375	0.4375	1	0.75
8	7-8y	1	1	0	1	0.5
8	7-8y	2	0.9375	0.0625	1	0.5
8	7-8y	2	1	0.3125	0.833333	0.0833333
8	7-8y	1	1	0.0625	1	0.666667
8	7-8y	2	1	0.3125	0.916667	0.583333
8	7-8y	2	0.9375	0.125	1	0.25
8	7-8y	2	1	0.1875	0.916667	0.166667
8	7-8y	2	0.9375	0	1	0.666667
8	7-8y	1	1	0.25	1	0.666667
8	7-8y	2	1	0.25	1	0.75
8	7-8y	2	1	0.4375	1	0.0833333
8	7-8y	2	0.9375	0.375	1	0.583333
8	7-8y	2	0.9375	0.625	1	0.5
8	7-8y	1	1	0.375	1	0.5
8	7-8y	1	0.9375	0.5	0.916667	0.666667
8	7-8y	1	0.9375	0.0625	1	0.75
8	7-8y	2	1	0.0625	1	0.5
8	7-8y	1	0.9375	0.25	0.916667	0.166667
8	7-8y	1	1	0	0.75	0.666667
8	7-8y	1	1	0.1875	0.833333	0.416667
8	7-8y	2	1	0.5625	1	0.333333
8	7-8y	1	0.875	0.625	1	0.166667
8	7-8y	2	1	0	1	0.416667
8	7-8y	1	1	0.1875	1	0.0833333
8	7-8y	2	1	0.375	1	0.166667
8	7-8y	2	1	0	0.916667	0.416667
8	7-8y	2	1	0.125	0.833333	0.25
8	7-8y	2	1	0.125	1	0.25
8	7-8y	2	1	0.1875	1	0.0833333
9	9-10y	2	1	0.1875	1	0.333333
9	9-10y	2	1	0.25	1	0.166667
9	9-10y	2	1	0.0625	0.916667	0.25
9	9-10y	2	1	0	1	0
9	9-10y	1	1	0.4375	0.833333	0.333333
9	9-10y	2	1	0.125	1	0.583333
9	9-10y	1	1	0.3125	1	0.833333
9	9-10y	1	0.9375	0.5	1	0.333333
9	9-10y	2	1	0.625	1	0.25
9	9-10y	2	0.9375	0.375	1	0.0833333
9	9-10y	1	1	0.0625	0.916667	0.75
9	9-10y	2	1	0.5	1	0.916667
9	9-10y	2	0.9375	0.375	1	0.833333
9	9-10y	1	1	0.4375	1	0.583333
9	9-10y	1	1	0	1	0.416667
9	9-10y	1	1	0.25	0.916667	0.25
9	9-10y	1	0.9375	0.0625	0.833333	0.583333
9	9-10y	1	1	0.5625	1	0.833333
9	9-10y	2	0.8125	0.375	1	0.916667
9	9-10y	2	0.75	0.5625	1	0.5
9	9-10y	1	1	0.375	1	0.833333
9	9-10y	2	0.9375	0.1875	0.916667	0.25
9	9-10y	1	1	0	1	0.416667
9	9-10y	1	1	0.125	1	0.5
9	9-10y	1	1	0.0625	1	0.166667
9	9-10y	1	1	0.125	1	0.333333
9	9-10y	2	1	0.0625	1	0.5
9	9-10y	1	0.9375	0.1875	1	0.666667
9	9-10y	2	1	0.0625	1	0
9	9-10y	1	1	0	0.916667	0.25
9	9-10y	1	1	0.25	1	0.333333
9	9-10y	1	1	0.0625	1	0.25
9	9-10y	2	1	0.375	0.916667	0.25
9	9-10y	1	0.9375	0.0625	1	0.666667
9	9-10y	2	1	0.375	0.666667	0.333333
9	9-10y	2	1	0.3125	1	0.833333
9	9-10y	2	1	0.125	0.916667	0.166667
9	9-10y	1	0.9375	0.3125	0.916667	0.333333
9	9-10y	1	1	0.625	1	0.416667
9	9-10y	1	0.9375	0.125	0.916667	0.5
9	9-10y	1	0.9375	0.6875	0.916667	0.75
9	9-10y	2	1	0.5	1	0.416667
9	9-10y	1	1	0	1	0.5
9	9-10y	1	1	0.125	1	0.166667
9	9-10y	2	1	0.0625	0.916667	0.333333
9	9-10y	2	1	0.8125	1	0.166667
9	9-10y	1	1	0.5	1	0.416667
9	9-10y	2	1	0.375	0.75	0.416667
9	9-10y	1	1	0.125	1	0
10	9-10y	1	0.875	0.375	1	0.333333
10	9-10y	2	0.9375	0.4375	1	0.333333
10	9-10y	1	0.875	0.3125	1	0.75
10	9-10y	2	1	0.125	1	1
10	9-10y	1	1	0.0625	1	0.583333
10	9-10y	2	1	0.1875	1	1
10	9-10y	1	0.9375	0.125	1	0.75
10	9-10y	2	1	0.375	1	0.583333
10	9-10y	1	0.9375	0.5	0.916667	0.5
10	9-10y	2	1	0.125	1	0.166667
10	9-10y	2	0.9375	0.3125	0.916667	0.416667
10	9-10y	1	1	0.6875	1	0.416667
10	9-10y	2	0.9375	0.5625	1	0.416667
10	9-10y	1	1	0	1	0.0833333
10	9-10y	1	1	0.3125	0.916667	0.416667
10	9-10y	1	1	0.5625	1	0.25
10	9-10y	2	0.8125	0.625	0.583333	0.25
10	9-10y	1	1	0.0625	1	0.5
10	9-10y	1	0.875	0.0625	1	0
10	9-10y	2	1	0	1	0.333333
10	9-10y	1	0.9375	0.125	1	0.333333
10	9-10y	1	1	0.75	0.75	0.166667
10	9-10y	1	0.875	0.5625	0.916667	0.0833333
10	9-10y	2	1	0.1875	1	0.333333
10	9-10y	2	1	0.1875	0.666667	0.333333
10	9-10y	1	0.9375	0.3125	1	0.25
10	9-10y	1	0.875	0.375	1	0.583333
10	9-10y	1	1	0.375	1	0.666667
10	9-10y	1	1	0	1	0.833333
10	9-10y	1	0.9375	0.25	0.916667	0.25
10	9-10y	1	1	0	0.916667	0.25
10	9-10y	1	1	0.5	1	0.666667
10	9-10y	2	1	0.25	1	0.666667
10	9-10y	1	1	0.5	1	0.583333
10	9-10y	2	1	0.25	1	0.833333
10	9-10y	1	0.9375	0.375	1	0.333333
10	9-10y	1	0.9375	0	1	0.166667
10	9-10y	1	1	0.625	0.666667	0.333333
10	9-10y	1	1	0	1	0.416667
10	9-10y	1	0.9375	0.25	1	0.416667
10	9-10y	1	1	0.6875	0.916667	0.0833333
10	9-10y	1	0.9375	0.3125	1	0.416667
10	9-10y	2	1	0.375	0.916667	0.333333
10	9-10y	1	1	0.125	1	0.0833333
10	9-10y	1	0.875	0.25	0.916667	0.166667
10	9-10y	1	0.875	0.4375	1	0.25
11	11-12y	1	0.9375	0.5625	0.916667	0.0833333
11	11-12y	1	1	0.5625	1	0.166667
11	11-12y	1	1	0.5	1	0.333333
11	11-12y	2	1	0.0625	0.833333	0.25
11	11-12y	1	1	0.25	1	0.0833333
11	11-12y	1	1	0	1	0.166667
11	11-12y	1	1	0.3125	1	0.833333
11	11-12y	1	1	0.25	1	0.416667
11	11-12y	1	1	0.1875	1	0.416667
11	11-12y	1	1	0.625	1	0.5
11	11-12y	1	1	0.1875	1	0.416667
11	11-12y	1	1	0.3125	1	0.833333
11	11-12y	1	1	0.0625	1	0.0833333
11	11-12y	1	1	0.0625	1	0.416667
11	11-12y	2	0.875	0.375	0.916667	0.583333
11	11-12y	1	0.8125	0.25	1	0.166667
11	11-12y	2	0.9375	0.5	0.916667	0.0833333
11	11-12y	1	1	0.25	0.916667	0.25
11	11-12y	2	0.9375	0.25	1	0.333333
11	11-12y	2	0.9375	0.25	1	0.416667
11	11-12y	2	1	0.4375	1	0.5
11	11-12y	1	1	0	1	0.583333
11	11-12y	2	1	0	1	0.666667
11	11-12y	1	1	0.4375	0.916667	0.666667
11	11-12y	2	0.5625	0.5	1	0
11	11-12y	2	1	0.125	1	0.25
11	11-12y	2	1	0.375	1	0.25
11	11-12y	2	1	0.3125	1	0.25
11	11-12y	2	0.9375	0.375	1	0.25
11	11-12y	2	0.9375	0.375	1	0.5
11	11-12y	1	1	0.25	1	0.75
11	11-12y	1	1	0.4375	1	0.583333
11	11-12y	1	1	0.625	0.75	0.5
11	11-12y	1	1	0.25	1	0.5
11	11-12y	1	1	0.125	0.916667	0.166667
11	11-12y	1	1	0.5	0.75	0.333333
11	11-12y	1	0.875	0.5625	1	0.5
11	11-12y	2	1	0.25	1	0
11	11-12y	1	1	0	1	0.25
11	11-12y	1	1	0.4375	0.916667	0.5
11	11-12y	1	1	0.1875	0.916667	0.25
11	11-12y	1	0.875	0.4375	1	0.25
11	11-12y	1	0.75	0.5	1	0.583333
11	11-12y	2	0.9375	0.875	1	0.583333
11	11-12y	2	0.8125	0.5	1	0.25
11	11-12y	2	1	0.3125	1	0.416667
11	11-12y	2	1	0.875	1	0.75
11	11-12y	2	0.9375	0.9375	0.833333	0.333333
11	11-12y	2	1	0.125	1	0
11	11-12y	2	0.9375	0.75	1	0.25
12	11-12y	2	0.9375	0.9375	0.833333	0.25
12	11-12y	2	0.9375	0.125	1	0.333333
12	11-12y	2	0.9375	0.375	1	1
12	11-12y	1	0.875	0.6875	1	0.25
12	11-12y	2	1	0.25	0.916667	0.583333
12	11-12y	2	1	0.1875	1	0.5
12	11-12y	1	1	0.6875	1	0.5
12	11-12y	2	1	0.125	1	0.0833333
12	11-12y	1	1	0.1875	1	0.25
12	11-12y	1	0.9375	0.75	1	0.75
12	11-12y	1	1	0.375	1	0.416667
12	11-12y	1	1	0.5625	1	0.25
12	11-12y	1	0.9375	0.3125	1	0.75
12	11-12y	2	0.9375	0.3125	1	0.666667
12	11-12y	1	1	0.1875	1	0.666667
12	11-12y	2	0.9375	0.375	1	0.0833333
12	11-12y	1	1	0.5	1	0.583333
12	11-12y	1	0.6875	0.5	1	0.416667
12	11-12y	2	0.9375	0.0625	1	0.166667
12	11-12y	1	1	0.6875	1	0.25
12	11-12y	1	0.9375	0.1875	1	0.0833333
12	11-12y	1	0.9375	0.5	0.833333	0.5
12	11-12y	1	1	0.5	1	0.166667
12	11-12y	2	1	0.3125	1	0.416667
12	11-12y	1	1	0.1875	0.916667	0.416667
12	11-12y	2	0.875	0.4375	1	0.333333
12	11-12y	2	1	0.1875	1	0.833333
12	11-12y	2	1	0.125	1	0.5
12	11-12y	2	1	0.875	0.916667	0.416667
12	11-12y	1	1	0	0.916667	0
30	adult	2	1	0.4375	1	0.0833333
30	adult	2	1	0.3125	0.916667	0.0833333
30	adult	2	1	0.3125	1	0.5
30	adult	1	0.9375	0.625	1	0
30	adult	1	0.875	0.5	0.916667	0.166667
30	adult	1	1	0.125	1	0.0833333
31	adult	2	0.9375	0	1	0.25
31	adult	2	0.875	0.5625	0.833333	0.333333
31	adult	1	0.9375	0.375	1	0.25
31	adult	1	0.9375	0.375	1	0.333333
31	adult	1	1	0.25	1	0.25
32	adult	1	1	0.25	1	0
32	adult	1	1	0.125	0.916667	0.416667
32	adult	1	1	0.25	1	0.0833333
33	adult	2	0.875	0.375	1	0.833333
33	adult	2	1	0.125	1	0
33	adult	1	0.625	0.5	1	0.0833333
33	adult	1	0.9375	0.3125	1	0
33	adult	1	1	0.5	1	0.0833333
33	adult	1	0.9375	0.4375	1	0.166667
33	adult	1	1	0	1	0
33	adult	1	1	0.4375	1	0.0833333
34	adult	2	0.9375	0.5	1	0.333333
34	adult	2	1	0.4375	1	0.333333
34	adult	1	0.9375	0.375	1	0.25
34	adult	1	1	0.6875	1	0
34	adult	1	0.75	0.25	1	0.5
35	adult	2	1	0.375	0.916667	0.0833333
35	adult	2	0.75	0.3125	1	0.166667
35	adult	1	0.9375	0.1875	0.916667	0
36	adult	2	0.9375	0.5	1	0
36	adult	1	0.875	0.0625	1	0
36	adult	1	1	0.0625	1	0.166667
36	adult	1	0.875	0.75	1	0.25
36	adult	1	0	0.6875	0.916667	0
37	adult	2	1	0.0625	1	0
37	adult	2	1	0.0625	1	0.416667
37	adult	2	1	0.125	1	0.916667
37	adult	1	1	0.3125	1	0
37	adult	1	0.6875	0.25	1	0.166667
38	adult	2	1	0	1	0.0833333
38	adult	1	0.625	0.4375	1	0
39	adult	2	0.8125	0.25	1	0.416667
39	adult	2	1	0.125	1	0.0833333
39	adult	1	1	0	1	0.833333

## Sheet: additional data
age(year)	age group	gender (1=male, 2=female)	Emotion perception task				Phoneme perception task
			Congruent (Correct response rate)		Incongruent (Auditory response rate)		Congruent (Correct response rate)			Incongruent
			Angry Face/ Angry Voice	Happy Face / Happy Voice	Angry Face/ Happy Voice	Happy Face / Angry Voice	Ka	Ta	Ta	Auditory Response Rate	Fusion Response Rate	Visual Response Rate
5	5-6y	1	1	1	0	0	1	1	1	0.25	0.166667	0.583333
5	5-6y	1	0.75	0.625	0.5	0.375	1	1	1	0	0.5	0.5
5	5-6y	2	1	1	0	0.375	1	1	1	0.0833333	0.666667	0.25
5	5-6y	1	0.875	1	0	0.125	1	1	1	0	0.833333	0.166667
5	5-6y	2	1	1	0	0.125	1	1	1	0	0.25	0.75
5	5-6y	2	0.625	0.875	0.125	0.375	1	1	1	0	0.25	0.75
5	5-6y	2	1	0.875	0	0	1	1	1	0	0.25	0.75
5	5-6y	2	1	1	0.25	0.375	0.5	1	0.75	0.25	0.25	0.5
5	5-6y	1	1	1	0.125	0	1	0.75	1	0.75	0.25	0
5	5-6y	1	0.5	1	0.625	0.375	0.75	1	1	0.0833333	0.666667	0.25
5	5-6y	1	1	1	0.125	0.25	1	1	0.75	0.166667	0.25	0.583333
5	5-6y	2	0.875	1	0.125	0.25	1	0.75	1	0	0.0833333	0.916667
5	5-6y	1	1	0.875	0.125	0.125	1	1	0.75	0	0.916667	0.0833333
5	5-6y	2	0.875	1	0.75	0.625	1	1	1	0	0.5	0.5
5	5-6y	1	1	1	0	0	0.75	0.75	1	0	0.666667	0.333333
5	5-6y	1	1	1	0.125	0.25	0.5	1	1	0.166667	0.75	0.0833333
5	5-6y	1	0.75	0.25	0.5	0.375	0.5	0.25	0.75	0.333333	0.166667	0.5
5	5-6y	1	0.625	0.875	0.5	0.25	1	0.5	0.5	0.0833333	0.5	0.416667
5	5-6y	2	0.875	0.875	0.125	0.125	1	1	1	0	0.0833333	0.916667
5	5-6y	2	1	1	0	0.25	0.5	0.75	1	0.25	0.583333	0.166667
5	5-6y	1	0.875	1	0.125	0.25	0.75	1	1	0.166667	0.333333	0.5
5	5-6y	1	1	1	0	0	0.75	1	0.75	0.166667	0.833333	0
5	5-6y	1	0.75	1	0	0.125	1	1	1	0.25	0.666667	0.0833333
5	5-6y	2	1	1	0	0	1	1	1	0	0.5	0.5
5	5-6y	2	1	0.75	0	0	1	1	1	0	0.583333	0.416667
5	5-6y	2	1	1	0	0.25	1	1	1	0	0.583333	0.416667
5	5-6y	2	1	1	0	0	0.75	1	1	0.0833333	0.0833333	0.833333
5	5-6y	1	1	1	0.125	0	1	1	0.75	0	0.166667	0.833333
5	5-6y	2	0.5	0.625	0.375	0.5	0.75	1	0.75	0.0833333	0.5	0.416667
5	5-6y	2	1	0.875	0	0.125	0.25	0.75	1	0	0.416667	0.583333
5	5-6y	1	0.875	1	0	0	1	0.5	0.5	0.0833333	0.833333	0.0833333
5	5-6y	1	0.625	0.625	0.125	0.125	0.5	0.75	0.5	0.166667	0.5	0.333333
6	5-6y	2	0.75	1	0	0	0.75	1	1	0.0833333	0	0.916667
6	5-6y	2	1	1	0	0	1	1	1	0.0833333	0.75	0.166667
6	5-6y	1	1	1	0	0	1	1	1	0.166667	0.75	0.0833333
6	5-6y	1	1	1	0	0.25	0.75	1	0.75	0	0.166667	0.833333
6	5-6y	1	1	1	0	0.125	1	1	1	0.0833333	0.0833333	0.833333
6	5-6y	2	1	1	0.125	0.125	1	1	1	0	0.5	0.5
6	5-6y	1	1	1	0.125	0.375	1	1	1	0	0.75	0.25
6	5-6y	1	1	1	0	0	1	1	1	0.25	0.666667	0.0833333
6	5-6y	2	1	1	0	0	1	1	1	0	0.75	0.25
6	5-6y	1	1	1	0	0	1	1	1	0	0.416667	0.583333
6	5-6y	2	1	1	0.5	0.125	1	1	1	0	0.166667	0.833333
6	5-6y	1	0.875	1	0	0	0.75	1	1	0	0.333333	0.666667
6	5-6y	1	0.875	0.875	0.125	0.5	1	1	0.5	0.0833333	0.166667	0.75
6	5-6y	1	1	0.875	0	0.125	1	1	1	0	0.5	0.5
6	5-6y	2	1	1	0	0.125	1	1	0.75	0.0833333	0	0.916667
6	5-6y	2	1	1	0.125	0.125	1	1	1	0.0833333	0.5	0.416667
6	5-6y	1	1	1	0	0.125	0.75	1	1	0.166667	0.416667	0.416667
6	5-6y	1	1	1	0	0	1	1	1	0.0833333	0.75	0.166667
6	5-6y	1	0.875	1	0.625	0.25	0.75	0.75	1	0.0833333	0.5	0.416667
6	5-6y	1	1	1	0.125	0.25	1	1	1	0.166667	0.0833333	0.75
6	5-6y	1	1	1	0	0.875	1	1	1	0.25	0.583333	0.166667
6	5-6y	2	1	1	0.25	0	1	1	1	0	0.75	0.25
6	5-6y	1	1	1	0	0	1	0.75	0.75	0.166667	0.333333	0.5
6	5-6y	2	1	0.875	0.25	0.125	1	0.75	1	0.0833333	0.416667	0.5
6	5-6y	1	1	1	0	0	1	1	1	0.0833333	0.5	0.416667
6	5-6y	1	0.625	0.5	0.375	0.125	1	1	1	0.0833333	0.166667	0.75
6	5-6y	1	1	1	0	0.25	1	1	1	0.25	0.333333	0.416667
6	5-6y	1	1	0.75	0.125	0.5	1	1	1	0.166667	0.416667	0.416667
6	5-6y	2	1	1	0	0	1	1	1	0	0.333333	0.666667
6	5-6y	1	1	1	0	0	1	1	1	0.166667	0.333333	0.5
6	5-6y	1	1	1	0	0	0.75	1	0.75	0	0.5	0.5
6	5-6y	1	1	1	0.625	0.625	1	1	1	0	0.5	0.5
6	5-6y	1	1	1	0	0.125	1	1	1	0.0833333	0.75	0.166667
6	5-6y	1	1	1	0	0.25	1	1	1	0.166667	0.583333	0.25
6	5-6y	1	0.75	0.75	0.5	0.375	1	1	1	0.166667	0.666667	0.166667
6	5-6y	1	1	1	0.125	0.125	1	1	1	0.333333	0.25	0.416667
6	5-6y	2	1	1	0.625	0.625	0.75	1	1	0.166667	0.166667	0.666667
6	5-6y	2	0.75	0.5	0	0.5	1	1	0.75	0.166667	0.25	0.583333
6	5-6y	2	0.875	1	0.875	0.125	1	1	1	0	0.333333	0.666667
6	5-6y	2	1	1	0.25	0.125	1	1	1	0.25	0.0833333	0.666667
6	5-6y	1	1	1	0	0	1	1	0.75	0	0.583333	0.416667
6	5-6y	1	0.5	0.875	0.25	0.375	1	1	0.75	0.0833333	0.5	0.416667
6	5-6y	2	1	1	0.875	0.625	1	0.75	1	0.0833333	0.416667	0.5
6	5-6y	2	1	1	0.125	0.375	1	1	1	0.25	0.5	0.25
6	5-6y	1	0.875	0.625	0	0.5	1	1	1	0.0833333	0.916667	0
6	5-6y	1	1	1	0.5	0	1	1	1	0	0.75	0.25
6	5-6y	2	1	1	0	0.125	1	1	1	0	0.75	0.25
6	5-6y	2	1	1	0.125	0.25	1	1	1	0.0833333	0.5	0.416667
6	5-6y	2	1	1	0	0	0.25	1	1	0	1	0
6	5-6y	1	0.75	1	0.125	0.125	0.75	1	1	0.0833333	0.75	0.166667
7	7-8y	2	1	1	0	0	1	1	1	0	0.833333	0.166667
7	7-8y	2	1	1	0	0.125	1	0.75	1	0.25	0.583333	0.166667
7	7-8y	2	1	0.75	0.75	0.75	1	0.75	1	0.333333	0.333333	0.333333
7	7-8y	2	1	1	0.5	0	1	0.75	1	0	0.916667	0.0833333
7	7-8y	2	0.875	0.875	0	0.125	0.5	1	1	0.0833333	0.75	0.166667
7	7-8y	2	1	1	0	0	1	1	1	0.25	0.416667	0.333333
7	7-8y	1	1	1	0	0	1	1	1	0	0.916667	0.0833333
7	7-8y	2	1	1	0.125	0.125	1	0.75	1	0.25	0.583333	0.166667
7	7-8y	1	1	0.875	0	0.25	1	1	1	0	0.416667	0.583333
7	7-8y	1	0.875	1	0.875	0.25	1	1	1	0.166667	0.25	0.583333
7	7-8y	1	1	0.875	0	0.375	1	1	1	0	0.25	0.75
7	7-8y	2	1	1	0.125	0.375	1	1	1	0.166667	0.333333	0.5
7	7-8y	1	1	1	0.125	0.125	1	1	1	0	0.5	0.5
7	7-8y	1	1	1	0.25	0.5	1	1	1	0	0.0833333	0.916667
7	7-8y	1	1	1	0.625	0.375	1	1	0.75	0	0.416667	0.583333
7	7-8y	2	0.875	1	0	0.25	1	1	1	0	0.0833333	0.916667
7	7-8y	2	1	1	0	0	1	1	1	0	0.916667	0.0833333
7	7-8y	1	1	1	0	0.125	1	1	1	0	0.0833333	0.916667
7	7-8y	2	1	1	0.375	0.25	1	1	1	0	0.5	0.5
7	7-8y	2	1	1	0	0	1	0.75	1	0.0833333	0.25	0.666667
7	7-8y	1	1	0.875	0.125	0.5	1	1	1	0	0.166667	0.833333
7	7-8y	1	1	1	0	0.125	1	1	1	0	0.833333	0.166667
7	7-8y	1	1	0.75	0.125	0.25	1	0.75	1	0.0833333	0.5	0.416667
7	7-8y	1	1	1	0	0.125	1	1	1	0	0.0833333	0.916667
7	7-8y	2	1	1	0	0	0.75	0.75	1	0.416667	0.166667	0.416667
7	7-8y	1	1	1	0.75	0.375	1	1	1	0.0833333	0.5	0.416667
7	7-8y	2	0.75	1	0	0.125	0.75	0.5	1	0.166667	0.666667	0.166667
7	7-8y	2	1	1	0	0.75	1	1	1	0	0.25	0.75
7	7-8y	2	1	1	0	0	1	0.75	1	0.0833333	0.5	0.416667
7	7-8y	1	1	1	0.25	0.125	1	1	1	0.25	0.416667	0.333333
7	7-8y	1	1	0.875	0	0	1	1	1	0.166667	0.5	0.333333
7	7-8y	2	1	0.875	0	0.125	1	1	1	0	0.666667	0.333333
7	7-8y	1	1	1	0	0	1	1	1	0.166667	0.25	0.583333
7	7-8y	2	1	0.75	0	0.375	1	1	1	0.0833333	0.333333	0.583333
7	7-8y	2	1	1	0	0	0.75	1	1	0.0833333	0.416667	0.5
7	7-8y	2	1	0.875	0.125	0	0.5	1	1	0	1	0
7	7-8y	1	1	0.75	0.375	0.375	1	0.75	1	0	0.25	0.75
7	7-8y	2	0.875	0.875	0	0	1	1	1	0	0.25	0.75
7	7-8y	1	1	1	0.125	0.25	1	1	1	0.0833333	0.5	0.416667
7	7-8y	2	1	0.875	0.375	0.75	0.75	0.75	1	0.166667	0.666667	0.166667
7	7-8y	2	0.875	1	0	0.5	1	1	1	0	0.333333	0.666667
7	7-8y	1	1	1	0	0.125	0.75	1	1	0.416667	0.166667	0.416667
8	7-8y	1	1	1	0	0.125	1	1	1	0.0833333	0.416667	0.5
8	7-8y	2	0.875	1	0.25	0.375	1	1	1	0.416667	0.166667	0.416667
8	7-8y	1	1	1	0	0.125	1	1	1	0.0833333	0.25	0.666667
8	7-8y	1	0.875	0.875	0.125	0.625	1	1	1	0	0.25	0.75
8	7-8y	1	0.875	1	0.625	0.5	1	1	1	0	0.25	0.75
8	7-8y	2	1	1	0	0.375	0.75	1	1	0.25	0.5	0.25
8	7-8y	1	1	1	0	0	1	1	1	0	0.583333	0.416667
8	7-8y	1	1	1	0	0	1	1	1	0.0833333	0.333333	0.583333
8	7-8y	2	1	1	0.125	0.25	1	1	1	0	0.25	0.75
8	7-8y	1	1	1	0.25	0.125	0.75	1	1	0	0.583333	0.416667
8	7-8y	1	1	1	0.625	0	1	1	1	0.25	0.666667	0.0833333
8	7-8y	1	1	1	0	0.25	1	0.75	1	0.0833333	0	0.916667
8	7-8y	2	1	1	0.125	0.375	1	0.75	1	0	0.0833333	0.916667
8	7-8y	1	1	1	0.25	0.375	1	1	1	0.0833333	0.416667	0.5
8	7-8y	2	1	1	0	0.125	0.75	1	1	0	0.916667	0.0833333
8	7-8y	1	1	1	0.125	0	1	1	1	0.166667	0.5	0.333333
8	7-8y	2	1	1	0.625	0.375	1	0.75	1	0.166667	0.666667	0.166667
8	7-8y	2	1	1	0.875	0.25	0.75	1	1	0	0.916667	0.0833333
8	7-8y	2	1	0.875	0.5	0.25	1	1	1	0.166667	0.333333	0.5
8	7-8y	1	1	1	0	0.25	1	1	1	0.166667	0.666667	0.166667
8	7-8y	2	0.875	1	0.5	0.375	1	1	1	0.0833333	0.166667	0.75
8	7-8y	1	1	1	0	0	1	1	1	0.0833333	0.416667	0.5
8	7-8y	2	1	0.875	0	0.125	1	1	1	0.0833333	0.416667	0.5
8	7-8y	2	1	1	0.25	0.375	0.75	0.75	1	0.25	0.666667	0.0833333
8	7-8y	1	1	1	0	0.125	1	1	1	0.25	0.0833333	0.666667
8	7-8y	2	1	1	0.125	0.5	1	0.75	1	0	0.416667	0.583333
8	7-8y	2	0.875	1	0.125	0.125	1	1	1	0.0833333	0.666667	0.25
8	7-8y	2	1	1	0.25	0.125	1	1	0.75	0.25	0.583333	0.166667
8	7-8y	2	1	0.875	0	0	1	1	1	0	0.333333	0.666667
8	7-8y	1	1	1	0.125	0.375	1	1	1	0	0.333333	0.666667
8	7-8y	2	1	1	0.125	0.375	1	1	1	0.0833333	0.166667	0.75
8	7-8y	2	1	1	0.375	0.5	1	1	1	0.166667	0.75	0.0833333
8	7-8y	2	0.875	1	0.125	0.625	1	1	1	0.166667	0.25	0.583333
8	7-8y	2	1	0.875	0.5	0.75	1	1	1	0	0.5	0.5
8	7-8y	1	1	1	0.125	0.625	1	1	1	0	0.5	0.5
8	7-8y	1	1	0.875	0.25	0.75	1	0.75	1	0	0.333333	0.666667
8	7-8y	1	1	0.875	0.125	0	1	1	1	0	0.25	0.75
8	7-8y	2	1	1	0.125	0	1	1	1	0.0833333	0.416667	0.5
8	7-8y	1	1	0.875	0.25	0.25	0.75	1	1	0	0.833333	0.166667
8	7-8y	1	1	1	0	0	0.75	0.5	1	0	0.333333	0.666667
8	7-8y	1	1	1	0	0.375	1	1	0.5	0.0833333	0.5	0.416667
8	7-8y	2	1	1	0.75	0.375	1	1	1	0	0.666667	0.333333
8	7-8y	1	0.75	1	0.875	0.375	1	1	1	0.166667	0.666667	0.166667
8	7-8y	2	1	1	0	0	1	1	1	0.166667	0.416667	0.416667
8	7-8y	1	1	1	0.25	0.125	1	1	1	0.25	0.666667	0.0833333
8	7-8y	2	1	1	0.625	0.125	1	1	1	0.0833333	0.75	0.166667
8	7-8y	2	1	1	0	0	0.75	1	1	0	0.583333	0.416667
8	7-8y	2	1	1	0	0.25	0.75	1	0.75	0.166667	0.583333	0.25
8	7-8y	2	1	1	0.125	0.125	1	1	1	0	0.75	0.25
8	7-8y	2	1	1	0.125	0.25	1	1	1	0	0.916667	0.0833333
9	9-10y	2	1	1	0.125	0.25	1	1	1	0.166667	0.5	0.333333
9	9-10y	2	1	1	0.125	0.375	1	1	1	0.166667	0.666667	0.166667
9	9-10y	2	1	1	0	0.125	1	0.75	1	0.0833333	0.666667	0.25
9	9-10y	2	1	1	0	0	1	1	1	0	1	0
9	9-10y	1	1	1	0	0.875	1	0.75	0.75	0.166667	0.5	0.333333
9	9-10y	2	1	1	0	0.25	1	1	1	0.25	0.166667	0.583333
9	9-10y	1	1	1	0.25	0.375	1	1	1	0.0833333	0.0833333	0.833333
9	9-10y	1	1	0.875	0.25	0.75	1	1	1	0.0833333	0.583333	0.333333
9	9-10y	2	1	1	0.625	0.625	1	1	1	0	0.75	0.25
9	9-10y	2	1	0.875	0.125	0.625	1	1	1	0.0833333	0.833333	0.0833333
9	9-10y	1	1	1	0	0.125	0.75	1	1	0	0.25	0.75
9	9-10y	2	1	1	0.625	0.375	1	1	1	0	0.0833333	0.916667
9	9-10y	2	1	0.875	0.25	0.5	1	1	1	0	0.166667	0.833333
9	9-10y	1	1	1	0.25	0.625	1	1	1	0.0833333	0.333333	0.583333
9	9-10y	1	1	1	0	0	1	1	1	0	0.583333	0.416667
9	9-10y	1	1	1	0.25	0.25	1	0.75	1	0.166667	0.583333	0.25
9	9-10y	1	0.875	1	0	0.125	0.75	1	0.75	0	0.416667	0.583333
9	9-10y	1	1	1	0.5	0.625	1	1	1	0.0833333	0.0833333	0.833333
9	9-10y	2	1	0.625	0.125	0.625	1	1	1	0	0.0833333	0.916667
9	9-10y	2	1	0.5	0.125	1	1	1	1	0	0.5	0.5
9	9-10y	1	1	1	0.375	0.375	1	1	1	0	0.166667	0.833333
9	9-10y	2	0.875	1	0.125	0.25	0.75	1	1	0	0.75	0.25
9	9-10y	1	1	1	0	0	1	1	1	0	0.583333	0.416667
9	9-10y	1	1	1	0.125	0.125	1	1	1	0	0.5	0.5
9	9-10y	1	1	1	0	0.125	1	1	1	0.166667	0.666667	0.166667
9	9-10y	1	1	1	0	0.25	1	1	1	0.166667	0.5	0.333333
9	9-10y	2	1	1	0.125	0	1	1	1	0	0.5	0.5
9	9-10y	1	1	0.875	0	0.375	1	1	1	0	0.333333	0.666667
9	9-10y	2	1	1	0.125	0	1	1	1	0.166667	0.833333	0
9	9-10y	1	1	1	0	0	0.75	1	1	0.25	0.5	0.25
9	9-10y	1	1	1	0.375	0.125	1	1	1	0.0833333	0.583333	0.333333
9	9-10y	1	1	1	0	0.125	1	1	1	0.166667	0.583333	0.25
9	9-10y	2	1	1	0	0.75	1	0.75	1	0.0833333	0.666667	0.25
9	9-10y	1	1	0.875	0	0.125	1	1	1	0.0833333	0.25	0.666667
9	9-10y	2	1	1	0.25	0.5	0.75	0.5	0.75	0.25	0.416667	0.333333
9	9-10y	2	1	1	0.125	0.5	1	1	1	0.0833333	0.0833333	0.833333
9	9-10y	2	1	1	0	0.25	0.75	1	1	0	0.833333	0.166667
9	9-10y	1	1	0.875	0.375	0.25	0.75	1	1	0.0833333	0.583333	0.333333
9	9-10y	1	1	1	0.875	0.375	1	1	1	0.333333	0.25	0.416667
9	9-10y	1	1	0.875	0.125	0.125	1	1	0.75	0.166667	0.333333	0.5
9	9-10y	1	1	0.875	0.5	0.875	1	1	0.75	0	0.25	0.75
9	9-10y	2	1	1	0.125	0.875	1	1	1	0.25	0.333333	0.416667
9	9-10y	1	1	1	0	0	1	1	1	0.166667	0.333333	0.5
9	9-10y	1	1	1	0.125	0.125	1	1	1	0.0833333	0.75	0.166667
9	9-10y	2	1	1	0	0.125	0.75	1	1	0.0833333	0.583333	0.333333
9	9-10y	2	1	1	0.75	0.875	1	1	1	0.0833333	0.75	0.166667
9	9-10y	1	1	1	0.375	0.625	1	1	1	0.25	0.333333	0.416667
9	9-10y	2	1	1	0.125	0.625	1	1	0.25	0.166667	0.416667	0.416667
9	9-10y	1	1	1	0	0.25	1	1	1	0.166667	0.833333	0
10	9-10y	1	0.875	0.875	0.25	0.5	1	1	1	0.25	0.416667	0.333333
10	9-10y	2	1	0.875	0	0.875	1	1	1	0.166667	0.5	0.333333
10	9-10y	1	1	0.75	0.125	0.5	1	1	1	0	0.25	0.75
10	9-10y	2	1	1	0	0.25	1	1	1	0	0	1
10	9-10y	1	1	1	0	0.125	1	1	1	0	0.416667	0.583333
10	9-10y	2	1	1	0.125	0.25	1	1	1	0	0	1
10	9-10y	1	1	0.875	0.125	0.125	1	1	1	0	0.25	0.75
10	9-10y	2	1	1	0.25	0.5	1	1	1	0.0833333	0.333333	0.583333
10	9-10y	1	1	0.875	0.375	0.625	1	1	0.75	0	0.5	0.5
10	9-10y	2	1	1	0.125	0.125	1	1	1	0.0833333	0.75	0.166667
10	9-10y	2	1	0.875	0.125	0.5	0.75	1	1	0	0.583333	0.416667
10	9-10y	1	1	1	0.5	0.875	1	1	1	0	0.583333	0.416667
10	9-10y	2	0.875	1	0.625	0.5	1	1	1	0	0.583333	0.416667
10	9-10y	1	1	1	0	0	1	1	1	0	0.916667	0.0833333
10	9-10y	1	1	1	0.25	0.375	1	0.75	1	0	0.583333	0.416667
10	9-10y	1	1	1	0.125	1	1	1	1	0.0833333	0.666667	0.25
10	9-10y	2	0.875	0.75	0.75	0.5	0.75	0.25	0.75	0.25	0.5	0.25
10	9-10y	1	1	1	0	0.125	1	1	1	0.0833333	0.416667	0.5
10	9-10y	1	1	0.75	0.125	0	1	1	1	0.166667	0.833333	0
10	9-10y	2	1	1	0	0	1	1	1	0	0.666667	0.333333
10	9-10y	1	1	0.875	0	0.25	1	1	1	0.0833333	0.583333	0.333333
10	9-10y	1	1	1	0.75	0.75	0.5	0.75	1	0.25	0.583333	0.166667
10	9-10y	1	1	0.75	0.5	0.625	0.75	1	1	0	0.916667	0.0833333
10	9-10y	2	1	1	0.125	0.25	1	1	1	0.166667	0.5	0.333333
10	9-10y	2	1	1	0.125	0.25	1	0.75	0.25	0.25	0.416667	0.333333
10	9-10y	1	0.875	1	0	0.625	1	1	1	0.0833333	0.666667	0.25
10	9-10y	1	0.875	0.875	0.125	0.625	1	1	1	0.166667	0.25	0.583333
10	9-10y	1	1	1	0.5	0.25	1	1	1	0	0.333333	0.666667
10	9-10y	1	1	1	0	0	1	1	1	0	0.166667	0.833333
10	9-10y	1	1	0.875	0.125	0.375	1	0.75	1	0.0833333	0.666667	0.25
10	9-10y	1	1	1	0	0	0.75	1	1	0.166667	0.583333	0.25
10	9-10y	1	1	1	0.875	0.125	1	1	1	0	0.333333	0.666667
10	9-10y	2	1	1	0	0.5	1	1	1	0.0833333	0.25	0.666667
10	9-10y	1	1	1	0.375	0.625	1	1	1	0	0.416667	0.583333
10	9-10y	2	1	1	0.25	0.25	1	1	1	0	0.166667	0.833333
10	9-10y	1	1	0.875	0	0.75	1	1	1	0.333333	0.333333	0.333333
10	9-10y	1	1	0.875	0	0	1	1	1	0.0833333	0.75	0.166667
10	9-10y	1	1	1	0.375	0.875	0.75	0.5	0.75	0.166667	0.5	0.333333
10	9-10y	1	1	1	0	0	1	1	1	0.166667	0.416667	0.416667
10	9-10y	1	1	0.875	0	0.5	1	1	1	0	0.583333	0.416667
10	9-10y	1	1	1	0.625	0.75	1	0.75	1	0.0833333	0.833333	0.0833333
10	9-10y	1	1	0.875	0.375	0.25	1	1	1	0.25	0.333333	0.416667
10	9-10y	2	1	1	0	0.75	0.75	1	1	0.0833333	0.583333	0.333333
10	9-10y	1	1	1	0	0.25	1	1	1	0.166667	0.75	0.0833333
10	9-10y	1	1	0.75	0	0.5	0.75	1	1	0.333333	0.5	0.166667
10	9-10y	1	0.875	0.875	0.25	0.625	1	1	1	0.166667	0.583333	0.25
11	11-12y	1	1	0.875	0.5	0.625	0.75	1	1	0.583333	0.333333	0.0833333
11	11-12y	1	1	1	0.25	0.875	1	1	1	0.0833333	0.75	0.166667
11	11-12y	1	1	1	0.5	0.5	1	1	1	0.166667	0.5	0.333333
11	11-12y	2	1	1	0	0.125	1	0.75	0.75	0.0833333	0.666667	0.25
11	11-12y	1	1	1	0	0.5	1	1	1	0	0.916667	0.0833333
11	11-12y	1	1	1	0	0	1	1	1	0	0.833333	0.166667
11	11-12y	1	1	1	0	0.625	1	1	1	0	0.166667	0.833333
11	11-12y	1	1	1	0	0.5	1	1	1	0.0833333	0.5	0.416667
11	11-12y	1	1	1	0.125	0.25	1	1	1	0	0.583333	0.416667
11	11-12y	1	1	1	0.75	0.5	1	1	1	0	0.5	0.5
11	11-12y	1	1	1	0	0.375	1	1	1	0	0.583333	0.416667
11	11-12y	1	1	1	0.125	0.5	1	1	1	0	0.166667	0.833333
11	11-12y	1	1	1	0	0.125	1	1	1	0	0.916667	0.0833333
11	11-12y	1	1	1	0	0.125	1	1	1	0	0.583333	0.416667
11	11-12y	2	1	0.75	0.25	0.5	1	1	0.75	0	0.416667	0.583333
11	11-12y	1	1	0.625	0	0.5	1	1	1	0.166667	0.666667	0.166667
11	11-12y	2	1	0.875	0.375	0.625	1	0.75	1	0.166667	0.75	0.0833333
11	11-12y	1	1	1	0.25	0.25	1	1	0.75	0.25	0.5	0.25
11	11-12y	2	0.875	1	0.25	0.25	1	1	1	0	0.666667	0.333333
11	11-12y	2	1	0.875	0.375	0.125	1	1	1	0	0.583333	0.416667
11	11-12y	2	1	1	0.25	0.625	1	1	1	0.0833333	0.416667	0.5
11	11-12y	1	1	1	0	0	1	1	1	0.0833333	0.333333	0.583333
11	11-12y	2	1	1	0	0	1	1	1	0	0.333333	0.666667
11	11-12y	1	1	1	0.125	0.75	1	0.75	1	0.0833333	0.25	0.666667
11	11-12y	2	1	0.125	0	1	1	1	1	0.166667	0.833333	0
11	11-12y	2	1	1	0	0.25	1	1	1	0.0833333	0.666667	0.25
11	11-12y	2	1	1	0.25	0.5	1	1	1	0	0.75	0.25
11	11-12y	2	1	1	0.25	0.375	1	1	1	0.25	0.5	0.25
11	11-12y	2	1	0.875	0.125	0.625	1	1	1	0	0.75	0.25
11	11-12y	2	1	0.875	0	0.75	1	1	1	0.0833333	0.416667	0.5
11	11-12y	1	1	1	0.375	0.125	1	1	1	0.0833333	0.166667	0.75
11	11-12y	1	1	1	0.5	0.375	1	1	1	0.166667	0.25	0.583333
11	11-12y	1	1	1	0.75	0.5	1	1	0.25	0.166667	0.333333	0.5
11	11-12y	1	1	1	0	0.5	1	1	1	0.0833333	0.416667	0.5
11	11-12y	1	1	1	0.125	0.125	1	0.75	1	0.166667	0.666667	0.166667
11	11-12y	1	1	1	0.75	0.25	1	0.25	1	0.166667	0.5	0.333333
11	11-12y	1	1	0.75	0.125	1	1	1	1	0	0.5	0.5
11	11-12y	2	1	1	0.375	0.125	1	1	1	0.25	0.75	0
11	11-12y	1	1	1	0	0	1	1	1	0.0833333	0.666667	0.25
11	11-12y	1	1	1	0.25	0.625	0.75	1	1	0.25	0.25	0.5
11	11-12y	1	1	1	0.125	0.25	1	0.75	1	0.0833333	0.666667	0.25
11	11-12y	1	0.75	1	0.5	0.375	1	1	1	0	0.75	0.25
11	11-12y	1	1	0.5	0	1	1	1	1	0	0.416667	0.583333
11	11-12y	2	0.875	1	1	0.75	1	1	1	0.0833333	0.333333	0.583333
11	11-12y	2	1	0.625	0	1	1	1	1	0.333333	0.416667	0.25
11	11-12y	2	1	1	0.125	0.5	1	1	1	0.0833333	0.5	0.416667
11	11-12y	2	1	1	0.875	0.875	1	1	1	0	0.25	0.75
11	11-12y	2	0.875	1	0.875	1	0.75	0.75	1	0.0833333	0.583333	0.333333
11	11-12y	2	1	1	0	0.25	1	1	1	0	1	0
11	11-12y	2	1	0.875	0.625	0.875	1	1	1	0	0.75	0.25
12	11-12y	2	0.875	1	0.875	1	0.5	1	1	0.166667	0.583333	0.25
12	11-12y	2	1	0.875	0	0.25	1	1	1	0.166667	0.5	0.333333
12	11-12y	2	1	0.875	0.375	0.375	1	1	1	0	0	1
12	11-12y	1	1	0.75	0.375	1	1	1	1	0.166667	0.583333	0.25
12	11-12y	2	1	1	0	0.5	0.75	1	1	0	0.416667	0.583333
12	11-12y	2	1	1	0	0.375	1	1	1	0.0833333	0.416667	0.5
12	11-12y	1	1	1	0.75	0.625	1	1	1	0	0.5	0.5
12	11-12y	2	1	1	0	0.25	1	1	1	0	0.916667	0.0833333
12	11-12y	1	1	1	0	0.375	1	1	1	0.166667	0.583333	0.25
12	11-12y	1	0.875	1	0.625	0.875	1	1	1	0	0.25	0.75
12	11-12y	1	1	1	0.375	0.375	1	1	1	0.166667	0.416667	0.416667
12	11-12y	1	1	1	0.625	0.5	1	1	1	0.166667	0.583333	0.25
12	11-12y	1	1	0.875	0.125	0.5	1	1	1	0	0.25	0.75
12	11-12y	2	1	0.875	0	0.625	1	1	1	0	0.333333	0.666667
12	11-12y	1	1	1	0	0.375	1	1	1	0.0833333	0.25	0.666667
12	11-12y	2	1	0.875	0	0.75	1	1	1	0	0.916667	0.0833333
12	11-12y	1	1	1	0.375	0.625	1	1	1	0.0833333	0.333333	0.583333
12	11-12y	1	1	0.375	0	1	1	1	1	0.166667	0.416667	0.416667
12	11-12y	2	1	0.875	0	0.125	1	1	1	0.333333	0.5	0.166667
12	11-12y	1	1	1	0.625	0.75	1	1	1	0.166667	0.583333	0.25
12	11-12y	1	1	0.875	0.125	0.25	1	1	1	0.0833333	0.833333	0.0833333
12	11-12y	1	1	0.875	0.375	0.625	0.75	0.75	1	0	0.5	0.5
12	11-12y	1	1	1	0.125	0.875	1	1	1	0.166667	0.666667	0.166667
12	11-12y	2	1	1	0	0.625	1	1	1	0.0833333	0.5	0.416667
12	11-12y	1	1	1	0	0.375	0.75	1	1	0.0833333	0.5	0.416667
12	11-12y	2	1	0.75	0.5	0.375	1	1	1	0.0833333	0.583333	0.333333
12	11-12y	2	1	1	0.125	0.25	1	1	1	0.0833333	0.0833333	0.833333
12	11-12y	2	1	1	0.125	0.125	1	1	1	0	0.5	0.5
12	11-12y	2	1	1	0.75	1	0.75	1	1	0.0833333	0.5	0.416667
12	11-12y	1	1	1	0	0	0.75	1	1	0.0833333	0.916667	0
30	adult	2	1	1	0.125	0.75	1	1	1	0	0.916667	0.0833333
30	adult	2	1	1	0	0.625	1	0.75	1	0	0.916667	0.0833333
30	adult	2	1	1	0.125	0.5	1	1	1	0	0.5	0.5
30	adult	1	1	0.875	0.375	0.875	1	1	1	0	1	0
30	adult	1	0.875	0.875	0.5	0.5	0.75	1	1	0	0.833333	0.166667
30	adult	1	1	1	0	0.25	1	1	1	0	0.916667	0.0833333
31	adult	2	0.875	1	0	0	1	1	1	0	0.75	0.25
31	adult	2	1	0.75	0.375	0.75	0.5	1	1	0	0.666667	0.333333
31	adult	1	1	0.875	0.25	0.5	1	1	1	0	0.75	0.25
31	adult	1	0.875	1	0.25	0.5	1	1	1	0.0833333	0.583333	0.333333
31	adult	1	1	1	0	0.5	1	1	1	0	0.75	0.25
32	adult	1	1	1	0.125	0.375	1	1	1	0.166667	0.833333	0
32	adult	1	1	1	0	0.25	0.75	1	1	0	0.583333	0.416667
32	adult	1	1	1	0	0.5	1	1	1	0	0.916667	0.0833333
33	adult	2	1	0.75	0	0.75	1	1	1	0	0.166667	0.833333
33	adult	2	1	1	0	0.25	1	1	1	0.166667	0.833333	0
33	adult	1	1	0.25	0.125	0.875	1	1	1	0	0.916667	0.0833333
33	adult	1	1	0.875	0	0.625	1	1	1	0	1	0
33	adult	1	1	1	0	1	1	1	1	0.166667	0.75	0.0833333
33	adult	1	1	0.875	0	0.875	1	1	1	0.25	0.583333	0.166667
33	adult	1	1	1	0	0	1	1	1	0	1	0
33	adult	1	1	1	0	0.875	1	1	1	0	0.916667	0.0833333
34	adult	2	1	0.875	0.5	0.5	1	1	1	0.166667	0.5	0.333333
34	adult	2	1	1	0.125	0.75	1	1	1	0.0833333	0.583333	0.333333
34	adult	1	1	0.875	0	0.75	1	1	1	0.0833333	0.666667	0.25
34	adult	1	1	1	0.375	1	1	1	1	0	1	0
34	adult	1	0.75	0.75	0.25	0.25	1	1	1	0.0833333	0.416667	0.5
35	adult	2	1	1	0	0.75	0.75	1	1	0.0833333	0.833333	0.0833333
35	adult	2	0.625	0.875	0.25	0.375	1	1	1	0	0.833333	0.166667
35	adult	1	1	0.875	0	0.375	0.75	1	1	0	1	0
36	adult	2	1	0.875	0	1	1	1	1	0	1	0
36	adult	1	1	0.75	0	0.125	1	1	1	0	1	0
36	adult	1	1	1	0	0.125	1	1	1	0	0.833333	0.166667
36	adult	1	0.75	1	0.875	0.625	1	1	1	0	0.75	0.25
36	adult	1	0	0	0.875	0.5	0.75	1	1	0	1	0
37	adult	2	1	1	0	0.125	1	1	1	0.0833333	0.916667	0
37	adult	2	1	1	0	0.125	1	1	1	0	0.583333	0.416667
37	adult	2	1	1	0	0.25	1	1	1	0	0.0833333	0.916667
37	adult	1	1	1	0.25	0.375	1	1	1	0.0833333	0.916667	0
37	adult	1	1	0.375	0	0.5	1	1	1	0	0.833333	0.166667
38	adult	2	1	1	0	0	1	1	1	0	0.916667	0.0833333
38	adult	1	1	0.25	0	0.875	1	1	1	0	1	0
39	adult	2	1	0.625	0	0.5	1	1	1	0	0.583333	0.416667
39	adult	2	1	1	0	0.25	1	1	1	0	0.916667	0.0833333
39	adult	1	1	1	0	0	1	1	1	0	0.166667	0.833333
